# Supplementary material for: Correlation between Gut Microbiota and Six Facets of Neuroticism in Korean Adults
Source: J Pers Med. 2021 Nov 24;11(12):1246. doi: 10.3390/jpm11121246 (PMC8704006; doi:10.3390/jpm11121246)
Supplement: Supplementary file 1 [file jpm-11-01246-s001.zip]

Archive with 1 entries (1 files):
- jpm-1476590-supplementary.pdf
